# Supplementary material for: The Cation Effect on the Free Volume and the Solubility of H2S and CO2 in Ionic Liquids Based on Bis(2-Ethylhexyl) Sulfosuccinate Anion
Source: Membranes (Basel). 2023 Feb 16;13(2):238. doi: 10.3390/membranes13020238 (PMC9965390; doi:10.3390/membranes13020238)
Supplement: Supplementary file 1 [file membranes-13-00238-s001.zip]

Archive with 1 entries (1 files):
- membranes-2180273-supplementary.pdf
